# Supplementary material for: Respiratory Heme A-Containing Oxidases Originated in the Ancestors of Iron-Oxidizing Bacteria
Source: Front Microbiol. 2021 Jun 15;12:664216. doi: 10.3389/fmicb.2021.664216 (PMC8239418; doi:10.3389/fmicb.2021.664216)
Supplement: Supplementary file 3 [file Table_1.XLSX]

## Sheet: Sheet1
Supplementary Table S1.xls	Supplementary Table S1	2020-12-10
Bacteria
general definition	taxa	TM extra at N term.	K-channel	mutation rate	branch lengh	Caa3_CtaG	NOTES
A1
subtype (a)b	AlphaBetaGammaProteobacteria	no	yes	average	average	no
subtype a & a-II	Proteobacteria, Chloroflexi, other taxa	no	yes	fast		no
subtype a-III (2 COX3)	Proteobacteria, Acidobacteria, other taxa (conserved cassette), CFB (split)	no	yes	average	average to long	no
ctaA-G/caa3	Bacilli (Firmicutes) & Chloroflexi	no	yes	average	average to long	yes
Gemmatimonadetes	Gemmatimonadetes, Acidobacteria, Ca. Entotheonella, Ca. Rokubacteria, Ca. Poribacteria, other taxa	no	generally yes	some fast, most average	some long	yes
new operon Chloroflexi	Chloroflexi MAG (soil metagenomes)	no	yes	fast	long	no
Oligoflexia	Bacteriovorax and other taxa	no	no, KC	fast	long	no
KC channel	Elusimicrobia, Ca. Calescamantes, Methylacidiphylaceae (Verrucomicrobia)	no	no, KC	fast or average	long	no
bo3 ubiquinol oxidases	Proteobacteria, Firmicutes, Chloroflexi, Actinobacteria, other taxa	no	yes	fast	long
subtype a COX13 fused	Proteobacteria, a few Chloroflexi	no	yes	fast	long	yes
A2
Thermus COX13 fused	Deinococcus-Thermus	no	yes	fast	long	some isolated
Planctomycetian	PVC, Ca. Omnitrophica, Acidobacteria, other taxa	no	yes	fast	variable	no	classified as A2 type by evocell.org but clustering with A1 type Gemmatiminadetes
subtype a-I (± Act)	Proteobacteria, Bdellovibrionales (Oligoflexia), Ca. Dadabacteria, Ca. Zixibacteria, Leptospirales	no	yes	generally average	average to long	no
subtype delta	Epsilon and Deltaproteonacteria, Ignavibacteria	no	yes	average	average	no
subtype CyoCAB	Aquificae, Zetaproteobacteria, AlphaBetaGammaDeltaProteobacteria, Nitrospirae, other unclassified taxa	no	some yes, most KC, hybrid or modified	fast, especially Aquificae and Zetaproteo.	average or long	no
Cyanobacteria CyoBAC	Cyanobacteria	no	yes	slow	average	2 by LGT
Solirubrobacterales	Actinobacteria	yes, 2	yes	fast	long	yes
Anaerolinae	Chloroflexi, especially unclassified & Anaerolinae	yes, 3 to 1	yes	fast	long	some
Chloroflexi hybrid/KC channel	unclassified Chloroflexi, Elusimicrobia, unclassified Actinobacteria	yes, 2 or 1	no, KC or hybrid	fast	long	yes
2TM Chloroflexi & Actinobacteria	Chloroflexi, Acidimicrobia and other Actinobacteria, Ca. Dormibacter	yes, 2	no, KC, hybrid or modified	slow	average	yes	HPEVY motif TM6 but classified as A2 type by evocell.org
2TM acidophilic Firmicutes	Alicyclobacillus, Sulfobacillus & Acidibacillus - Thermoaerobacter	yes, 2	no, modified	fast	average to long	yes	HPEVY motif TM6 but classified as A2 type by evocell.org
2TM Thioclava	unclassified Thioclava (alphaproteobateria)	yes, 2	no, modified	fast	long	yes	HPEVY motif TM6 but classified as A2 type by evocell.org
2TM acidophilic Proteobactera	Acidihalobacter, Acidiferrobacter, Acidithiobacillaceae	yes	no, modified	fast or average	average to long	yes	HPEVY motif TM6 but classified as A2 type by evocell.org
Archaea				relative to Archaea only
general definition	taxa	TM extra	K-channel	mutation rate	branch lengh		NOTES
A2
Åsgard COX1	Ca. Heimdallarchaeota, unclassified Åsgard	no	yes	average	average	no	A2 type, deepest branching clade 1
A1
Crenarchaeota COX13 (SoxM)	Sulfolobales, Pyrobaculum (Thermoprotei)	no	no, hybrid	average	long	related DUF1404	fused with COX3, quinol oxidase
Halobacteria COX1	most Halobacteriales	yes, 1	yes	average	average	no	A1 type, deepest branching clade 2
Ca. Marsarchaeota COX13	Ca. Marsarchaeota	yes, 2	no, modified	average	average	no	fused with COX3
Haloarcula hispanica COX13	some Haloarculaceae (Halobacteria)	yes, 1	no, hybrid	average	average	no	fused with COX3
Aeropyrum COX13	many Desulfurococcales (Thermoprotei)	no	no, modified	average	long	no	fused with COX3
Thermoplasmatales COX13	Ferroplasmataceae (Thermoplasmatales), one or more ucnlassified Archaea	no	no, modified	average	average to long	no	fused with COX3
Euryarchaeota COX1 simple operon	unclassified Euryarchaeota (marine metagenomes), Diaphorachaeota	no	yes	average	average to long	no	A1 type, cluster with in a clade of Proteobacteria, especially betaproteobacteria e.g. Bordetella
B family
Cuniculiplasmataceae	Cuniculiplasmataceae, unclassified Thermoplasmatales	yes, 1	yes	fast	long	no	lacks COX3, hybrid with B family
SoxB	Sulfolobales, some Thermoprotei	no	yes	fast or average	long
DoxB	Sulfolobales	no	yes	fast	long
FoxA	iron-oxidizing Sulfolobales	no	yes	fast	long
