# Supplementary material for: Respiratory Heme A-Containing Oxidases Originated in the Ancestors of Iron-Oxidizing Bacteria
Source: Front Microbiol. 2021 Jun 15;12:664216. doi: 10.3389/fmicb.2021.664216 (PMC8239418; doi:10.3389/fmicb.2021.664216)
Supplement: Supplementary file 4 [file Table_2.xlsx]

## Sheet: Sheet1
Supplementary Table S2 CtaG.xls	refined 30 April 2021
Supplementary Table S2
caa3_CtaG
general definition of subclade	bacterial lineage	caa3_CtaG representatives and taxa	NOTES
subtype a	Proteobacteria, other taxa	PZN04705 Proteobacteria_ZC4RG42; WP_085083811 Azospirillum_oryzae; WP_007435270 Acetobacteraceae_AT-5844; WP_114162484 Paraburkholderia_terricola. 6TM: WP_082828323 Tistrella_mobilis. Rhodovibrio group: WP_081728717 Rhodovibrio_salinarum; THD10598 Metallibacterium_scheffleri; WP_012040066 Acidiphilium_multispecies. WP_12627050 Streptomyces_multispecies	Clade 1
ctaA-G/caa3	Bacilli (Firmicutes)	WP_044427878 Bacillus_subtilis	Clade 2, model in Fig. 8A
Gemmatimonadetes	Gemmatimonadetes, Acidobacteria, Ca. Entotheonella, Ca. Rokubacteria, other taxa including Ca. Melainabacteria	WP_089722083 Ca. Entotheonella_palauensis; PKL79953 Ca. Melainabacteria bacterium HGW-Melainabacteria-1; OLC37546 Gemmatimonadetes_13_1_40CM_4_65_7; MBI3626227 Ca. Rokubacteria_NC_groundwater_967_Pr1 ( metagenome)	Clade 2
Thermus COX13 fused	Deinococcus-Thermus	WP_051307968 Deinococcus_ficus	isolated from COX gene cluster
Cyanobacteria CyoBAC	Cyanobacteria	WP_146007319 Fischerella_thermalis (partial)	most likely due to LGT
Anaerolinae	Anaerolinae	MAU11883 Anaerolineaceae_NAT117	rare
Chloroflexi hybrid/KC channel	unclassified Chloroflexi	KRT64361 Chloroflexi_CSP1-4	Clade 1
2TM Chloroflexi & Actinobacteria	Acidimicrobia and other Actinobacteria, Ca. Dormibacter	KJF18403 Acidithrix_ferrooxidans; PZR82374 Ca. Dormibacter sp. RRmetagenome_bin12	Clade 2
2TM acidophilic Firmicutes	Sulfobacillus & Acidibacillus	WP_053960858 Sulfobacillus_thermosulfidooxidans; PSR35265 Sulfobacillus_benefaciens	Clade 2
Solirubrobacterales	Actinobacteria	OJU82991 Solirubrobacterales_70-9 ; WP_146918550 Baekduia_soli; MBA2420105 Thermoleophilaceae_MGR_bin235	Clade 3
2TM acidophilic Proteobactera	Acidihalobacter, Acidiferrobacter, Acidithiobacillaceae	WP_163096436 Acidithiobacillus_ferrianus; WP_083995572_Acidiferrobacter_thiooxydans	basal clade, model in Fig. 8C
CtaG_Cox11
general definition of subclade	bacterial lineage - eukaryotic supergroup	Cox11 representatives and taxa	NOTES
bacteria
subtype a	Proteobacteria, other taxa	MAF31647_Magnetococcales_ARS4	unique insert, basal
subtype ab	Alphaproteobacteria	Geminicoccaceae: WP_035484761 Geminicoccus roseus; WP_088560775 Arboricoccus pini. Rhodospirillales (various taxonomic entities): WP_014746325 Tistrella mobilis; EME68549 Magnetospirillum caucaseum; QNT71357 Defluviicoccus vanus; WP_094409708 Elstera cyanobacteriorum; WP_144258743 Ferrovibrio terrae; WP_189045690 Aliidongia dinghuensis; WP_015466638 Micavibrio aeruginosavorus; WP_044433212 Skerma…	Holosporales form the sister clade to the clade of mitochondrial Cox11
eukaryotes
Archaeplastida	red algae, green algae, Haptophyta and Acanthamoeba - derived Amoebozoan	Rhodophyta: BAM79589 Cyanidioschyzon merolae; CDF35956 Chondrus crispus; EME30450 Galdieria sulphuraria. Green algae: ACO60923 Micromonas commoda; PNW89051 Chlamydomonas reinhardtii. Haptophyta: KOO34120 Chrysochromulina tobinii. Amoebozoa: XP_004335469 Acanthamoeba castellanii.	deep branching
Cryptpophyta	Cryptpophyta	EKX46966 Guillardia theta
Euglenozoa & SAR	Jakobida, SAR (Rhizaria)	AGH23975 Andalucia godoyi; AGH24265 Reclinomonas americana; BBD14124 Ophirina amphinema. Rhizaria: CEO98488 Plasmodiophora.
Amoebozoa & Orphans	Amoebozoa, Colliodyctionidae and Apusozoa	Amoebozoa: NDV36711 Arcella; XP_003294442 Dictyostelium_purpureum. Collodictyonidae: BAU71458 Diphylleia. Apusozoa: KNC55610 Thecamonas trahens
Amoebozoa & Animalia	Amoebozoa, Filasterea and Metazoa	Amoebozoa: PRP78593 Planoprotostelium. Filasterea: KJE97994 Capsaspora. Metazoa: CDG66245 Hydra; GAU87765 Ramazzottius_Tardigrades.	late branching
