# Supplementary material for: Respiratory Heme A-Containing Oxidases Originated in the Ancestors of Iron-Oxidizing Bacteria
Source: Front Microbiol. 2021 Jun 15;12:664216. doi: 10.3389/fmicb.2021.664216 (PMC8239418; doi:10.3389/fmicb.2021.664216)
Supplement: Supplementary file 5 [file Table_3.XLSX]

## Sheet: Sheet1
Supplementary Table for Fig. S7
part A - bacterial proteins	Amino acid variation of the K-channel in bacterial COX1 and COX2
			K	K	both	both	both	KC	KC	KC	KC
Vibrio cholerae CcoN numbering	KC-channel	G	M	G	S287	N293	Y227	S240	S244	H247	Y255	COX2
Paracoccus deni. COX1 numbering	K-channel	Y280	S291	K354	T351	S357	E292	G	A	M	G	E78	classification	accession
taxon	COX type/subtype
C family
Leptospirillum spp.	FixN	G	A	F	S	N	Y	S	A	N	Y		KC-channel	WP_014961552
Thioclava_F28-4	FixN with 2TM extra	G	M	G	S	N	Y	S	S	H	Y		KC-channel	WP_078604652
Defluviimonas denitrificans	FixN with 2TM extra	G	M	G	S	N	Y	S	S	H	Y		KC-channel	KDB02090
Rhizobium etli	FixN with 2TM extra	G	M	G	S	N	Y	S	S	S	Y		KC-channel	WP_074061279
Bradyrhizobium japonicum	FixN with 2TM extra	G	M	G	S	N	Y	S	S	H	Y		KC-channel	WP_041955900
Pseudomonas stutzeri 3D	FixN	G	M	G	S	N	Y	S	S	H	Y		KC-channel	5DJQ_A
Mariprofundus sp. EBB-1	FixN	G	T	Y	A	N	Y	S	G	H	Y		hybrid	WP_121542202
A family	COX1											COX2
Levilinea saccharolytica 2	A2 Anaerolinae	Y	T	K	T	S	E	G	V	S	G	E	K-channel	WP_062417928
Chloroflexi bacterium DOLJORAL78_50_32	A2 2TM Anaerolinae	Y	T	K	T	S	E	G	I	S	G	E	K-channel	PIE82014
Ca. Promineofilum breve	A2 2TM Anaerolinae	Y	T	K	T	S	E	G	V	S	G	E	K-channel	CUS05278
Solirubrobacterales bacterium 70-9	A2 2TM	Y	S	K	T	S	E	G	M	S	S	E	K-channel	OJU85824
Solirubrobacterales bacterium 67-14	A2 2TM	Y	S	K	T	S	E	G	M	A	S	E	K-channel	OJU93486
Chloroflexi bacterium isolate CF_167	A2 1TM hybrid	Y	L	V	T	S	E	A	A	S	S	Q	KC-channel	TMB58219
Chloroflexi bacterium CSP1-4	A2 2TM hybrid	Y	L	V	T	S	E	A	A	S	S	E	KC-channel	KRT60364
Actinobacteria bacterium 15TR583	A2	Y	T	I	T	V	E	G	S	G	S	Q	hybrid	WP_145850914
Acidimicrobium ferrooxidans 1	A2	Y	M	L	T	V	E	A	S	G	S	Q	KC-channel	WP_015799102
Acidithrix ferrooxidans	A2	Y	A	I	T	V	E	G	S	G	S	Q	KC-channel	WP_052605977
Acidimicrobiaceae bacterium USS-CCA1	A2	Y	A	I	T	V	E	G	S	G	S	Q	KC-channel	MST34256
Ktenobacter sp. isolate UBA10483	A2	Y	A	F	T	V	E	G	L	G	S	Q	hybrid	HCJ35412
Dictyobacter aurantiacus	A2	Y	A	F	T	V	E	G	M	S	S	E	KC-channel	WP_126597645
Pseudonocardiales isolate Rrmetagenome	A2	Y	M	L	T	I	E	G	A	S	S	T	KC-channel	PZS18933
Candidatus Dormibacter sp. RRmetagenome_bin12	A2	Y	M	V	T	V	E	G	A	G	S	A	modified	PZR78255
Chloroflexi bacterium isolate CF_76	A2	Y	M	I	T	V	E	G	G	G	S	I	modified	TME48428
Thermaerobacter marianensis	A2	Y	L	F	T	A	E	G	A	G	S	W	modified	WP_013496006
Thioclava sp. sp. IC9	A2	Y	L	M	T	A	E	G	A	G	S	I	modified	WP_078520553
Thioclava sp. F28-4	A2	Y	L	M	T	A	E	G	A	G	S	I	modified	WP_088728307
Alicyclobacillus ferrooxidans 1	A2 2TM	Y	M	A	T	V	E	G	G	G	S	V	modified	WP_054970767
Sulfobacillus thermosulfidooxidans	A2 2TM	Y	N	A	T	S	E	G	A	G	S	V	hybrid	PSR37978
Acidibacillus ferrooxidans	A2 2TM	Y	Q	A	T	V	E	G	A	G	S	I	hybrid	WP_079290153
Acidiferrobacter thiooxydans	A2 rus operon	Y	L	V	T	A	E	G	A	G	G	V	modified	WP_065972084
Acidiferrobacter sp. SPIII_3	A2 rus operon	Y	L	V	T	A	E	G	A	G	G	V	modified	WP_110137324
Acidithiobacillus ferridurans	A2 rus operon	Y	L	I	T	A	E	G	A	G	G	V	modified	CAA07035
Acidihalobacter ferrooxidans	A2 rus operon	Y	L	M	T	A	E	G	A	G	S	W	modified	WP_083699744
Acidihalobacter prosperus	A2 rus operon	Y	L	F	T	A	E	G	A	G	S	T	hybrid	AOV18356.1
Gloeobacter violaceus	A2	Y	S	K	T	S	E	G	I	S	G	E	K-channel	WP_011142160
Gloeomargarita lithotropha	A2	Y	S	K	T	S	E	G	I	S	G	E	K-channel	WP_071453463
A2 subtype CyoCAB
Sulfuritalea hydrogenivorans	A2 subtype CyoCAB	Y	Y	M	V	G	E	N	V	G	A	A	modified	WP_052473730
Gammaproteobacteria bacterium HyVt-464	A2 subtype CyoCAB	Y	F	M	F	S	E	N	L	A	G	M	modified	HHM04450.1
Rhodocyclaceae bacterium isolate SB9	A2 subtype CyoCAB	Y	F	T	V	G	E	N	V	G	S	A	hybrid	KAB2938899
Magnetovibrio blakemorei	A2 subtype CyoCAB	Y	T	L	V	S	E	N	A	P	G	S	hybrid	WP_069957977
Magnetovspirasp. QH2	A2 subtype CyoCAB	Y	F	L	V	S	E	N	C	G	S	A	KC-channel	WP_046021971
Mariprofundis micogutta zeta	A2 subtype CyoCAB	Y	F	L	F	S	E	N	T	S	S	K	KC-channel	WP_083530385
Deltaproteobacteria bacterium GWA2_55_10	A2 subtype CyoCAB	Y	Y	L	F	A	E	N	T	Y	S	S	KC-channel	OGP15906
Thiotrichaceae bacterium UWMA-0225	A2 subtype CyoCAB	Y	F	M	V	G	E	N	V	G	S	A	KC-channel	HIE02965
Ca. Magnetobacterium casensis	A2 subtype CyoCAB	Y	T	K	T	N	D	G	M	A	G	E	K-channel	WP_040336275
Hydrogenobacter Aquificae	A2 subtype CyoCAB	Y	S	K	T	N	E	G	T	A	G	E	K-channel	WP_096602706
A2 subtype delta
Ca. Sulfobium Nitrospirae	A2 subtype delta	Y	S	K	S	N	E	G	V	S	G	E	K-channel	SPQ00724
Geovibrio	A2 subtype delta	Y	S	K	S	N	E	G	I	S	G	E	K-channel	WP_022851262
Geobacter metallireducens	A2 subtype delta	Y	S	K	S	N	E	G	I	S	G	E	K-channel	WP_004513565
Desulfovibrio vulgaris	A2 subtype delta	Y	S	K	S	N	D	G	I	S	G	E	K-channel	WP_010939102
Melioribacter Ignavibacteria	A2 subtype delta	Y	T	K	S	N	E	G	I	S	G	E	K-channel	WP_014854719
A2 subtype a-I
Nannocystis Myxobacteria	A2 subtype a-I	Y	T	K	S	N	E	G	I	S	S	E	K-channel	WP_096331974
Caldithrix abyssi	A2 subtype a-I	Y	T	K	S	N	E	G	I	S	S	E	K-channel	EHO39949
Bdellovibrio exovorus JSS	A2 subtype a-I	Y	T	K	T	N	E	G	I	S	S	E	K-channel	AGH94669
Tistrella mobilis	A2 subtype a-I	Y	T	K	S	N	E	G	I	S	G	E	K-channel	WP_014744997
Gemmatimonadetes J002	A2 subtype a-I	Y	T	K	S	N	E	G	I	S	G	E	K-channel	RMH73828
Proteobacteria_ isolate ZC4RG46	A2 subtype a-I	Y	T	K	S	N	E	S	I	S	G	E	K-channel	PZN27055
A1 various subtypes	corrected
Elusimicrobia bacterium GWA2_38_7	A1	Y	A	I	S	C	E	G	I	S	S	T	KC-channel	OGR57075
Elusimicrobia bacterium MAG13	A1	Y	S	I	S	C	E	G	I	S	S	E	hybrid	NNN06642
bacterium HR19 (Calescamantes)	A1 simple operon	Y	F	T	F	S	E	S	V	A	S	I	KC-channel	GBD04318
Methylacidiphilum sp. Yel	A1	Y	G	L	S	V	E	S	F	S	S	E	KC-channel	WP_134389983
Halobacteriovorax multispecies	A1	Y	S	F	S	N	D	G	T	S	S	I	KC-channel	WP_114706215
Bacteriovorax stolpii	A1	Y	S	F	S	N	D	G	T	A	S	A	hybrid	WP_102242033
Ca. Entotheonella gemina	A1	Y	S	K	S	N	E	G	M	S	S	E	hybrid	ETX06475
Acidobacteria isolate gp22_AA2	A2 type	Y	T	K	S	N	E	G	I	S	G	E	K-channel	PYS96483
Acidobacteria bacterium isolate gp2 AA90	A1 type	Y	T	K	S	N	D	G	G	S	G	L	K-channel	PYT95786
Acidobacteria_13_1_40CM_2_68_5	A2 type	Y	T	K	S	N	D	G	I	S	G	E	K-channel	OLD64351
Chloroflexi_soil_metagenome3	A2 type, new operon	Y	T	K	S	N	E	G	I	S	G	E	K-channel	TMG33390
Gemmatimonadetes_AG37	A1 type	Y	T	K	S	N	D	G	I	A	G	E	K-channel	PYO98997
bacterium HR33 Gemmatimonadetes	A1	Y	S	K	S	N	E	G	A	G	G	E	K-channel	GBD31927
Chlorobi bacterium isolate J074	A1	Y	S	K	S	N	E	G	V	S	S	E	K-channel	RMF33953
Sphingobacterium detergens	A1 a-III subtype split	Y	S	K	S	N	E	G	M	S	S	E	K-channel	RKE44380
Flavobacterium johnsonii	A1 a-III subtype split	Y	S	K	S	N	E	G	M	S	S	E	K-channel	WP_073407898
Burkholderia multispecies	A1 a-III subtype	Y	S	K	T	N	D	G	G	A	S	E	K-channel	WP_007741208
Methylocystis sp. SC2	A1 a-III subtype	Y	S	K	T	N	D	G	G	A	S	E	K-channel	WP_014891915
Bacillus subtilis	A1 caa3	Y	S	K	T	N	E	G	M	A	G	E	K-channel	WP_041905325
Staphylococcus multispecies	A1 caa3	Y	S	K	T	N	E	G	M	A	G	E	K-channel	WP_078356817
Ardenticatena maritima Chloroflexi	A1	Y	S	K	T	N	E	G	V	A	G	E	K-channel	WP_054492930
Defluviimonas sp. 20V17	A1 bo3 subtype	Y	S	K	T	D	E	G	L	A	S	E	K-channel	KDB01762
Acidithiobacillus caldus	A1 bo3 subtype	Y	S	K	T	N	E	G	M	A	S	E	K-channel	WP_004870827
Acidithiobacillus sulfuriphilus	A1 bo3 subtype	Y	S	K	T	N	E	G	M	A	S	E	K-channel	WP_123101886
Acidithiobacillus thiooxidans	A1 bo3 subtype	Y	S	K	T	N	E	G	M	A	S	E	K-channel	WP_010643015
Nitrococcus mobilis	A1 subtype ab	Y	S	K	T	N	Q	G	M	A	S	E	K-channel	WP_005000539
Salinisphaera halophila	A1 subtype ab	Y	S	K	T	N	T	G	M	A	S	E	K-channel	WP_123590938
Defluviimonas sp. 20V17	A1 subtype b	Y	S	K	T	S	H	G	M	A	G	E	K-channel	KDB02090
Paracoccus denitrificans 3D	A1 subtype b	Y	S	K	T	S	H	G	M	A	G	E	K-channel	3EHB_A
Rhodobacter sphaeroides 3D	A1 subtype b	Y	S	K	T	S	H	G	M	A	G	E	K-channel	1M57_A
Tistrella mobilis	A1 subtype b	Y	S	K	T	S	H	G	M	A	G	E	K-channel	WP_041604984
part B - archaeal proteins	Amino acid variation of the K-channel in archaeal COX1 and COX2
Vibrio cholerae CcoN numbering	KC-channel	G	M	G	S287	N293	Y227	S240	S244	H247	Y255
Paracoccus deni. COX1 numbering	K-channel	Y280	S291	K354	T351	S357	E292	G	A	M	G	E78	classification	accession
	COX1											COX2
Halobacterium salinarum Euryarchaeota	A1 type	Y	S	K	S	N	L	G	V	S	S	E	K-channel	WP_010902450
Ca. Heimdallarchaeota_LC_3	A1 type not fused	Y	S	K	S	N	L	G	M	S	G	E	K-channel	OLS27277
Ferroplasma acidiphilumThermoplasmatales	A1 type COX13	Y	F	L	T	G	D	L	M	I	A	F	modified	WP_171481686
Picrophilus torridusThermoplasmatales	A1 type COX13	Y	F	L	T	G	D	I	M	I	A	F	modified	WP_153274183
Ca. Marsarchaeota strains	A1 type COX13	Y	A	M	F	D	E	Y	A	L	L	L	modified	PSN98237
Aeropyrum camini Chenarchaeota	A1 type COX13	Y	A	A	F	S	D	A	I	A	S	L	modified	WP_158318587
Haloarcula hispanica	A1 type COX13	Y	A	V	S	S	E	G	V	S	S	F	hybrid	WP_151103863
Pyrobaculum Crenarchaeota	A1 type COX13	Y	S	K	N	N	E	A	I	S	S	G	hybrid	AAL63417
Sulfolobus acidocaldarious	SoxM A1 type COX13	Y	S	K	S	N	E	G	I	S	S	L	hybrid	WP_011279051
Sulfolobus & other Sulfolobaceae	SoxM A1 type COX13	Y	G	K	S	S	E	G	I	S	S	K	K-channel	BBD73009
Thermoplasmatales archaeon A-plasma	bb(o)3 hybrid with B	Y	Y	T	S	N	D	S	A	S	S	E	K-channel	EQB72844
Cuniculoplasma divulgatum	bb(o)3 hybrid with B	Y	Y	T	S	N	E	S	G	G	S	E	K-channel	WP_077076430
Haloarcula & other Euryarchaeota	ba3 classical	Y	Y	T	S	T	T	S	A	V	S	E	K-channel	WP_004965245
